# Supplementary material for: Direct comparison shows that mRNA-based diagnostics incorporate information which cannot be learned directly from genomic mutations
Source: BMC Bioinformatics. 2020 May 19;21:196. doi: 10.1186/s12859-020-3512-z (PMC7236449; doi:10.1186/s12859-020-3512-z)
Supplement: Supplementary file 1 — Additional file 1. [file 12859_2020_3512_MOESM1_ESM.zip]

Archive with 1 entries (1 files):
- Supplementary_Material.zip
